# Supplementary material for: Intragraft B cell differentiation during the development of tolerance to kidney allografts is associated with a regulatory B cell signature revealed by single cell transcriptomics
Source: Am J Transplant. Author manuscript; Available in PMC 2024 Sep 1. (PMC11232115; doi:10.1016/j.ajt.2023.05.036)
Supplement: Multimedia component 1 [file NIHMS1998438-supplement-Multimedia_component_1.xlsx]

## Sheet: Sheet1
Mouse Strain	Manufacturer	Catalog #
C57BL/6J mice	Jackson Laboratories	000-664
DBA/2J mice	Jackson Laboratories	000-671
Product Name	Manufacturer	Catalog #
Collagenase A	Roche	10103578001
DNase I	Sigma-Aldrich	10104159001
1xHBSS	Gibco	14025-092
RPMI	Corning	10-040-CV
ACK Lysis Buffer	Gibco	A10492-01
FBS	Corning	35-011-CV
Sodium Azide	Sigma-Aldrich	S2002-500G
10x PBS	Giboco	70011-044
Antibody	Color	Manufacturer	Catalog #	Clone	Dilution
mouse anti-CD45	PE-Cy7	Biolegend	103114	30-F11	1:200
mouse Viability	APC-Cy7	Invitrogen	L34976 A		1:1000
mouse anti-Cd16/32	Unconjugated	Biolegend	101302	93	1:100
anti-CD1d	FITC	Biolegend	123507	1B1	1:200
anti-Tim1	PE	Biolegend	119505	RMT1-4	1:200
anti-CD5	PE-Cy7	Biolegend	100621	533-7.3	1:200
anti-CD19	BV421	Biolegend	115537	6D5	1:200
anti-CD20	Percp-Cy5.5	Biolegend	150421	SA275A11	1:200
anti-SiglecG	APC	Invitrogen	17-5833-82	SH2.1	1:200
anti-CD45	BV510	Biolegend	103137	30-F11	1:200
